# Supplementary material for: Three new species of frogs of the genus Pristimantis (Anura, Strabomantidae) with a redefinition of the P. lacrimosus species group
Source: Zookeys. 2020 Nov 16;993:121–55. doi: 10.3897/zookeys.993.53559 (PMC7683497; doi:10.3897/zookeys.993.53559)
Supplement: XML Treatment for Pristimantis amaguanae [file zookeys.993.53559-treatment1.xml]

<!DOCTYPE tp:taxon-treatment
  PUBLIC "-//TaxonX//DTD Taxonomic Treatment Publishing DTD v0 20100105//EN" "tax-treatment-NSO.dtd">
<tp:taxon-treatment xmlns:tp="http://www.plazi.org/taxpub"><tp:treatment-meta><kwd-group><label>Taxon classification</label><kwd><named-content xmlns:xlink="http://www.w3.org/1999/xlink" content-type="kingdom">Animalia</named-content></kwd></kwd-group><mixed-citation publication-type="journal"><person-group><name><surname>Ron</surname><given-names>Santiago R.</given-names></name><name><surname>Carrión</surname><given-names>Julio</given-names></name><name><surname>Caminer</surname><given-names>Marcel A.</given-names></name><name><surname>Sagredo</surname><given-names>Yerka</given-names></name><name><surname>Navarrete</surname><given-names>María J.</given-names></name><name><surname>Ortega</surname><given-names>Jhael A.</given-names></name><name><surname>Varela-Jaramillo</surname><given-names>Andrea</given-names></name><name><surname>Maldonado-Castro</surname><given-names>Gabriela A.</given-names></name><name><surname>Terán</surname><given-names>Claudia</given-names></name></person-group><article-title>Three new species of frogs of the genus <italic><tp:taxon-name><tp:taxon-name-part taxon-name-part-type="genus" reg="Pristimantis">Pristimantis</tp:taxon-name-part></tp:taxon-name></italic> (<tp:taxon-name><tp:taxon-name-part taxon-name-part-type="order">Anura</tp:taxon-name-part></tp:taxon-name>, <tp:taxon-name><tp:taxon-name-part taxon-name-part-type="family">Strabomantidae</tp:taxon-name-part></tp:taxon-name>) with a redefinition of the <italic><tp:taxon-name><tp:taxon-name-part taxon-name-part-type="genus" reg="Pristimantis">P.</tp:taxon-name-part> <tp:taxon-name-part taxon-name-part-type="species" reg="lacrimosus">lacrimosus</tp:taxon-name-part></tp:taxon-name></italic> species group</article-title><source>Zookeys</source><day>16</day><month>11</month><year>2020</year><volume>993</volume><fpage>121</fpage><lpage>155</lpage><pub-id pub-id-type="doi">10.3897/zookeys.993.53559</pub-id></mixed-citation></tp:treatment-meta><tp:nomenclature><tp:taxon-name><object-id xmlns:xlink="http://www.w3.org/1999/xlink" content-type="arpha" xlink:type="simple">127E3FDA-BD42-5497-8405-41046CFA8CE5</object-id>
                <tp:taxon-name-part taxon-name-part-type="genus" reg="Pristimantis">Pristimantis</tp:taxon-name-part>
                <tp:taxon-name-part taxon-name-part-type="species" reg="amaguanae">amaguanae</tp:taxon-name-part>
                <object-id xmlns:xlink="http://www.w3.org/1999/xlink" content-type="zoobank" xlink:type="simple">http://zoobank.org/EE43D069-D9E5-456F-A026-3B783EFB2146</object-id>
              </tp:taxon-name><tp:taxon-status xmlns:xlink="http://www.w3.org/1999/xlink" xlink:type="simple">sp. nov.</tp:taxon-status><xref ref-type="fig" rid="F5">Figures 5</xref><xref ref-type="fig" rid="F6">, 6</xref><xref ref-type="fig" rid="F7">, 7</xref></tp:nomenclature><tp:treatment-sec sec-type="material" id="SECID0EYZCI"><title>Material.</title><p><bold><italic>Holotype.</italic></bold><named-content xmlns:xlink="http://www.w3.org/1999/xlink" content-type="dwc:institutional_code" xlink:type="simple">QCAZ</named-content> 39274 (field no. VH 1105; Figs <xref ref-type="fig" rid="F5">5</xref>–<xref ref-type="fig" rid="F7">7</xref>), adult female from Ecuador, Provincia Pastaza. Surroundings of Villano, AGIP oil camp, K10, Unit 3. (<named-content xmlns:xlink="http://www.w3.org/1999/xlink" content-type="dwc:verbatimCoordinates" xlink:type="simple"><named-content content-type="geo-json" specific-use="{&#34;type&#34;:&#34;Point&#34;,&#34;coordinates&#34;:[-77.535900,-1.472700]}" id="NCID0ES1CI" xlink:type="simple">1.4727°S, 77.5359°W</named-content></named-content>), 430 m above sea level, collected by Edwin Carrillo, Galo Díaz, Yadira Mena and Fernando Ayala on 12 October 2008. <bold>Paratype (1).</bold><named-content xmlns:xlink="http://www.w3.org/1999/xlink" content-type="dwc:institutional_code" xlink:type="simple">QCAZ</named-content> 39275, adult male collected in amplexus with the holotype.</p></tp:treatment-sec><tp:treatment-sec sec-type="Suggested common name" id="SECID0E41CI"><title>Suggested common name.</title><p>English: Amaguaña’s Rain Frog. Spanish: Cutín de Amaguaña.</p></tp:treatment-sec><tp:treatment-sec sec-type="diagnosis" id="SECID0EC2CI"><title>Diagnosis.</title><p>A species of <italic><tp:taxon-name><tp:taxon-name-part taxon-name-part-type="genus" reg="Pristimantis">Pristimantis</tp:taxon-name-part></tp:taxon-name></italic> characterized by the following combination of characters: (1) skin on dorsum shagreen with conical tubercles, skin on venter areolate with light green warts on the chest; discoidal fold absent; dorsolateral folds absent (Fig. <xref ref-type="fig" rid="F5">5</xref>); (2) tympanic membrane and tympanic annulus present, its dorsoposterior border converges with supratympanic fold; (3) snout acuminate in dorsal, protruding in lateral profile, with rostral papilla; (4) upper eyelid with several small conical tubercles; cranial crests absent; (5) dentigerous processes of vomers absent; (6) male having vocal slits, nuptial pads absent; (7) finger I shorter than finger II; discs of digits expanded, rounded (Fig. <xref ref-type="fig" rid="F6">6</xref>); (8) fingers with lateral fringes; hyperdistal subarticular tubercles present; (9) ulnar tubercles present, low and rounded; (10) heel bearing conical tubercles varying from prominent to inconspicuous; inner tarsal fold absent; (11) inner metatarsal tubercle ovoid, elevated, five times the size of round outer metatarsal tubercle; supernumerary plantar tubercles present; (12) toes with narrow lateral fringes; basal toe webbing absent; toe V much longer than toe III (disc on toe III reaches the proximal border of the penultimate subarticular tubercle on toe IV, disc on toe V reaches the distal subarticular tubercle on toe IV); hyperdistal subarticular tubercles present; toe discs as large as those on fingers (Fig. <xref ref-type="fig" rid="F6">6</xref>); (13) in life, dorsal surfaces of body and limbs olive green or olive brown with black markings; canthal stripe and supratympanic fold black; lips cream with black bars; flanks cream with one broad oblique black bar; chest light green with greenish cream warts; belly yellowish white; iris bronze to reddish copper with black reticulations (Fig. <xref ref-type="fig" rid="F5">5</xref>); (14) SVL in adult female 20.4 mm (<italic>n</italic> = 1), in adult male 16.3 mm (<italic>n</italic> = 1).</p><fig id="F6" position="float" orientation="portrait"><object-id xmlns:xlink="http://www.w3.org/1999/xlink" content-type="doi" xlink:type="simple">10.3897/zookeys.993.53559.figure6</object-id><object-id xmlns:xlink="http://www.w3.org/1999/xlink" content-type="arpha" xlink:type="simple">52672DFC-A7B4-5D02-9BC3-6FD01DA53050</object-id><label>Figure 6.</label><caption><p>Ventral views of the left hand and foot of <italic><tp:taxon-name><tp:taxon-name-part taxon-name-part-type="genus" reg="Pristimantis">Pristimantis</tp:taxon-name-part> <tp:taxon-name-part taxon-name-part-type="species" reg="amaguanae">amaguanae</tp:taxon-name-part></tp:taxon-name></italic> sp. nov. Holotype (<named-content xmlns:xlink="http://www.w3.org/1999/xlink" content-type="dwc:institutional_code" xlink:type="simple">QCAZ</named-content> 39274). Hyperdistal subarticular tubercles are pointed with arrows. Photographs by Julio C. Carrión.</p></caption><graphic xmlns:xlink="http://www.w3.org/1999/xlink" xlink:href="zookeys-993-121-g006.jpg" position="float" orientation="portrait" xlink:type="simple" id="oo_475950.jpg"><uri content-type="original_file" xlink:type="simple">https://binary.pensoft.net/fig/475950</uri></graphic></fig></tp:treatment-sec><tp:treatment-sec sec-type="comparisons" id="SECID0E63CI"><title>Comparison with other species.</title><p>In this section, coloration refers to live individuals unless otherwise noticed. The coloration of <italic><tp:taxon-name><tp:taxon-name-part taxon-name-part-type="genus" reg="Pristimantis">Pristimantis</tp:taxon-name-part> <tp:taxon-name-part taxon-name-part-type="species" reg="amaguanae">amaguanae</tp:taxon-name-part></tp:taxon-name></italic> resembles that of <italic><tp:taxon-name><tp:taxon-name-part taxon-name-part-type="genus" reg="Pristimantis">P.</tp:taxon-name-part> <tp:taxon-name-part taxon-name-part-type="species" reg="bromeliaceus">bromeliaceus</tp:taxon-name-part></tp:taxon-name></italic> and <italic><tp:taxon-name><tp:taxon-name-part taxon-name-part-type="genus" reg="Pristimantis">P.</tp:taxon-name-part> <tp:taxon-name-part taxon-name-part-type="species" reg="petersi">petersi</tp:taxon-name-part></tp:taxon-name></italic> (Fig. <xref ref-type="fig" rid="F5">5</xref>). <italic><tp:taxon-name><tp:taxon-name-part taxon-name-part-type="genus" reg="Pristimantis">Pristimantis</tp:taxon-name-part> <tp:taxon-name-part taxon-name-part-type="species" reg="amaguanae">amaguanae</tp:taxon-name-part></tp:taxon-name></italic> can be easily recognized by the presence of transversal dark bands in the hindlimbs (absent or faint in <italic><tp:taxon-name><tp:taxon-name-part taxon-name-part-type="genus" reg="Pristimantis">P.</tp:taxon-name-part> <tp:taxon-name-part taxon-name-part-type="species" reg="bromeliaceus">bromeliaceus</tp:taxon-name-part></tp:taxon-name></italic> and <italic><tp:taxon-name><tp:taxon-name-part taxon-name-part-type="genus" reg="Pristimantis">P.</tp:taxon-name-part> <tp:taxon-name-part taxon-name-part-type="species" reg="petersi">petersi</tp:taxon-name-part></tp:taxon-name></italic>) and the absence of discoidal fold (present in <italic><tp:taxon-name><tp:taxon-name-part taxon-name-part-type="genus" reg="Pristimantis">P.</tp:taxon-name-part> <tp:taxon-name-part taxon-name-part-type="species" reg="bromeliaceus">bromeliaceus</tp:taxon-name-part></tp:taxon-name></italic> and <italic><tp:taxon-name><tp:taxon-name-part taxon-name-part-type="genus" reg="Pristimantis">P.</tp:taxon-name-part> <tp:taxon-name-part taxon-name-part-type="species" reg="petersi">petersi</tp:taxon-name-part></tp:taxon-name></italic>). <italic><tp:taxon-name><tp:taxon-name-part taxon-name-part-type="genus" reg="Pristimantis">Pristimantis</tp:taxon-name-part> <tp:taxon-name-part taxon-name-part-type="species" reg="amaguanae">amaguanae</tp:taxon-name-part></tp:taxon-name></italic> further differs from <italic><tp:taxon-name><tp:taxon-name-part taxon-name-part-type="genus" reg="Pristimantis">P.</tp:taxon-name-part> <tp:taxon-name-part taxon-name-part-type="species" reg="bromeliaceus">bromeliaceus</tp:taxon-name-part></tp:taxon-name></italic> by its smaller adult size (female SVL = 20.4 mm, males SVL = 16.3 mm vs. <italic><tp:taxon-name><tp:taxon-name-part taxon-name-part-type="genus" reg="Pristimantis">P.</tp:taxon-name-part> <tp:taxon-name-part taxon-name-part-type="species" reg="bromeliaceus">bromeliaceus</tp:taxon-name-part></tp:taxon-name></italic> female SVL = 23.0–28.5 mm, male SVL = 16.7–22.8 mm; <xref ref-type="bibr" rid="B38">Lynch and Duellman 1980</xref>). Another small, green <italic><tp:taxon-name><tp:taxon-name-part taxon-name-part-type="genus" reg="Pristimantis">Pristimantis</tp:taxon-name-part></tp:taxon-name></italic> from the Amazon basin is <italic><tp:taxon-name><tp:taxon-name-part taxon-name-part-type="genus" reg="Pristimantis">P.</tp:taxon-name-part> <tp:taxon-name-part taxon-name-part-type="species" reg="paululus">paululus</tp:taxon-name-part></tp:taxon-name></italic>. The new species differs by having more tuberculate dorsal skin, discoidal folds absent (folds prominent in <italic><tp:taxon-name><tp:taxon-name-part taxon-name-part-type="genus" reg="Pristimantis">P.</tp:taxon-name-part> <tp:taxon-name-part taxon-name-part-type="species" reg="paululus">paululus</tp:taxon-name-part></tp:taxon-name></italic>, Lynch 1974), and scattered enlarged light green warts in the venter (small white points in <italic><tp:taxon-name><tp:taxon-name-part taxon-name-part-type="genus" reg="Pristimantis">P.</tp:taxon-name-part> <tp:taxon-name-part taxon-name-part-type="species" reg="paululus">paululus</tp:taxon-name-part></tp:taxon-name></italic>; Lynch 1974). <italic><tp:taxon-name><tp:taxon-name-part taxon-name-part-type="genus" reg="Pristimantis">Pristimantis</tp:taxon-name-part> <tp:taxon-name-part taxon-name-part-type="species" reg="pseudoacuminatus">pseudoacuminatus</tp:taxon-name-part></tp:taxon-name></italic> differs by having a truncate snout in profile (acuminate in <italic><tp:taxon-name><tp:taxon-name-part taxon-name-part-type="genus" reg="Pristimantis">P.</tp:taxon-name-part> <tp:taxon-name-part taxon-name-part-type="species" reg="amaguanae">amaguanae</tp:taxon-name-part></tp:taxon-name></italic>, Fig. <xref ref-type="fig" rid="F7">7</xref>) and by having a lighter and more uniform coloration in preservative.</p><fig id="F7" position="float" orientation="portrait"><object-id xmlns:xlink="http://www.w3.org/1999/xlink" content-type="doi" xlink:type="simple">10.3897/zookeys.993.53559.figure7</object-id><object-id xmlns:xlink="http://www.w3.org/1999/xlink" content-type="arpha" xlink:type="simple">EC9B5617-5BAC-52DB-8532-F00A007459F8</object-id><label>Figure 7.</label><caption><p>Variation in preserved specimens of <italic><tp:taxon-name><tp:taxon-name-part taxon-name-part-type="genus" reg="Pristimantis">Pristimantis</tp:taxon-name-part> <tp:taxon-name-part taxon-name-part-type="species" reg="amaguanae">amaguanae</tp:taxon-name-part></tp:taxon-name></italic> sp. nov. <bold>A</bold> adult female, <named-content xmlns:xlink="http://www.w3.org/1999/xlink" content-type="dwc:institutional_code" xlink:type="simple">QCAZ</named-content> 39274 (SVL = 20.4 mm) <bold>B</bold> adult male, <named-content xmlns:xlink="http://www.w3.org/1999/xlink" content-type="dwc:institutional_code" xlink:type="simple">QCAZ</named-content> 39275 (SVL = 16.3 mm). Photographs by Maricela Rivera.</p></caption><graphic xmlns:xlink="http://www.w3.org/1999/xlink" xlink:href="zookeys-993-121-g007.jpg" position="float" orientation="portrait" xlink:type="simple" id="oo_475951.jpg"><uri content-type="original_file" xlink:type="simple">https://binary.pensoft.net/fig/475951</uri></graphic></fig></tp:treatment-sec><tp:treatment-sec sec-type="description" id="SECID0EMEDI"><title>Description of the holotype.</title><p>Adult female (<named-content xmlns:xlink="http://www.w3.org/1999/xlink" content-type="dwc:institutional_code" xlink:type="simple">QCAZ</named-content> 39274). Measurements (in mm): SVL 20.4; tibia length 9.5; foot length 8.7; head length 8.7; head width 7.7; eye diameter 2.8; tympanum diameter 1.1; interorbital distance 2.5; upper eyelid width 1.9; internarial distance 2.0; eye-nostril distance 2.3; tympanum-eye distance 0.8. Body slender; head slightly longer than wide, wider than body; snout acuminate in dorsal view, protruding in lateral profile, with rostral papilla; canthus rostralis distinct, curved in dorsal view; loreal region concave; interorbital space flat, no cranial crests; eye large, protuberant; upper eyelid bearing numerous small tubercles; tympanic membrane and annulus distinct, rounded in shape, with supratympanic fold partially covering upper and posterodorsal edges; choanae large, rounded, not concealed by palatal shelf of maxillary arc; dentigerous processes of vomers absent; tongue elliptical, posterior border notched, one-third not adherent to floor of mouth.</p><p>Skin on dorsum shagreen with scattered tubercles; dorsolateral folds absent; skin on lower flanks and belly areolate with scattered tubercles; skin on throat and chest smooth; discoidal fold absent; skin in upper cloacal region shagreen, wrinkled ventrally, with several tubercles below the cloacal sheath. Forearms slender; conical ulnar tubercles present along outer edge of forearm; all digits bearing pads and discs, broadly expanded and rounded but those of fingers II–IV clearly larger than that on thumb; fingers bearing narrow lateral fringes; relative lengths of fingers I &lt; II &lt; IV &lt; III; subarticular tubercles single, well defined, round in ventral and lateral view; hyperdistal subarticular tubercles present in all fingers; several supernumerary tubercles at base of fingers present, distinct; palmar tubercle bifid, approximately 1.5 size of ovoid thenar tubercle (Fig. <xref ref-type="fig" rid="F6">6</xref>).</p><p>Hindlimbs slender; upper surfaces of hindlimbs smooth; posterior surfaces of thighs smooth, ventral surfaces of thighs slightly areolate; heel bearing low conical tubercles; inner surface of tarsus bearing small, low tubercles; toes with lateral fringes; webbing between toes absent; discs on toes expanded, elliptical, as large as those on fingers; all toes having pads surrounded by circumferential grooves; relative lengths of toes: I &lt; II &lt; III &lt; V &lt; IV; subarticular tubercles rounded, simple; hyperdistal subarticular tubercles present; plantar surface with supernumerary tubercles; inner metatarsal tubercle prominent, ovoid approximately five times of rounded outer metatarsal tubercle (Fig. <xref ref-type="fig" rid="F6">6</xref>).</p><p><italic>Color of holotype in preservative.</italic> (Fig. <xref ref-type="fig" rid="F7">7</xref>) Background color pale brown with a dark brown interorbital bar and chevron marks in the scapular and sacrum region; a white mark extending from the posterior border of the upper eyelid to the scapular region; canthal and supratympanic stripe black, extending as a post-axial stripe on lower flanks; a dark brown Y-shaped mark at the tip of snout; dark brown transversal bars on dorsal surfaces of the limbs (three on the forearm, four to five on the thigh, five on the shank, and four on the foot); anal triangle dark brown; flanks and hidden surfaces of thighs pale brown; venter cream with white tubercles; scattered brown flecks on the neck, chest, and lips; ventral surfaces of hindlimbs and forelimbs creamy white with a brown suffusion.</p><p><italic>Color of holotype in life.</italic> (Fig. <xref ref-type="fig" rid="F5">5</xref>) Dorsal surfaces of body and limbs olive green with black markings; canthal stripe and supratympanic fold black; flanks cream with one broad oblique bar; chest light green with small white spots; belly yellowish white; ventral surfaces of forelimbs and shanks faint green wash; ventral surfaces of thighs pale brown; iris bronze with black reticulations.</p></tp:treatment-sec><tp:treatment-sec sec-type="variation" id="SECID0ESFDI"><title>Variation.</title><p>In this section, variation refers to a preserved male <named-content xmlns:xlink="http://www.w3.org/1999/xlink" content-type="dwc:institutional_code" xlink:type="simple">QCAZ</named-content> 39275 (Fig. <xref ref-type="fig" rid="F7">7</xref>) collected with the holotype in amplexus. The adult male (SVL = 16.3 mm) is smaller than the single known female (SVL = 20.4 mm). Measurements (in mm): tibia length 8.4; foot length 7.1; head length 6.4; head width 5.7; eye diameter 2.1; tympanum diameter 0.8; interorbital distance 2.1; upper eyelid width 1.7; internarial distance 1.7; eye-nostril distance 2.2; tympanum-eye distance 0.5. Male having vocal slits; nuptial pads absent.</p><p><italic>Color in life</italic> (based on digital photographs; Fig. <xref ref-type="fig" rid="F5">5</xref>). Background coloration is olive brown with faint green dorsolaterally. Marks on dorsum and flanks are similar to the holotype, except for the interorbital bar that is interconnected with the chevron mark in the scapular region. Iris is reddish copper.</p></tp:treatment-sec><tp:treatment-sec sec-type="distribution" id="SECID0EIGDI"><title>Distribution, natural history, and conservation status.</title><p>This species is only known from the type locality in Provincia de Pastaza, Ecuador at 430 m above sea level (Fig. <xref ref-type="fig" rid="F8">8</xref>). Natural region is Amazonian Tropical Rainforest (as defined by <xref ref-type="bibr" rid="B56">Ron et al. 2019</xref>). The forest is characterized by a high canopy (up to 30 m) with emergent trees that can reach 40 m. Annual precipitation is above 3000 mm and seasonality is low. The amplectant pair was on a leaf 0.4 m above the ground in primary forest near a stream at night.</p><fig id="F8" position="float" orientation="portrait"><object-id xmlns:xlink="http://www.w3.org/1999/xlink" content-type="doi" xlink:type="simple">10.3897/zookeys.993.53559.figure8</object-id><object-id xmlns:xlink="http://www.w3.org/1999/xlink" content-type="arpha" xlink:type="simple">C61C6AA6-EFC2-57AF-83A0-D77E72573603</object-id><label>Figure 8.</label><caption><p>Known distribution of the three new species and type localities of <italic><tp:taxon-name><tp:taxon-name-part taxon-name-part-type="genus" reg="Pristimantis">P.</tp:taxon-name-part> <tp:taxon-name-part taxon-name-part-type="species" reg="paululus">paululus</tp:taxon-name-part></tp:taxon-name></italic>, <italic><tp:taxon-name><tp:taxon-name-part taxon-name-part-type="genus" reg="Pristimantis">P.</tp:taxon-name-part> <tp:taxon-name-part taxon-name-part-type="species" reg="petersi">petersi</tp:taxon-name-part></tp:taxon-name></italic>, and <italic><tp:taxon-name><tp:taxon-name-part taxon-name-part-type="genus" reg="Pristimantis">P.</tp:taxon-name-part> <tp:taxon-name-part taxon-name-part-type="species" reg="bromeliaceus">bromeliaceus</tp:taxon-name-part></tp:taxon-name></italic>. Localities are based on specimens deposited at Museo de Zoología of Pontificia Universidad Católica del Ecuador and from Lynch (1974), Lynch (1979), and Lynch and <xref ref-type="bibr" rid="B12">Duellman (1990)</xref>.</p></caption><graphic xmlns:xlink="http://www.w3.org/1999/xlink" xlink:href="zookeys-993-121-g008.jpg" position="float" orientation="portrait" xlink:type="simple" id="oo_475952.jpg"><uri content-type="original_file" xlink:type="simple">https://binary.pensoft.net/fig/475952</uri></graphic></fig><p>We recommend assigning <italic><tp:taxon-name><tp:taxon-name-part taxon-name-part-type="genus" reg="Pristimantis">Pristimantis</tp:taxon-name-part> <tp:taxon-name-part taxon-name-part-type="species" reg="amaguanae">amaguanae</tp:taxon-name-part></tp:taxon-name></italic> to the Endangered Red List category according to the B2ab(iii) criteria (based on <xref ref-type="bibr" rid="B25">IUCN 2017</xref> guidelines) because it is known from a single locality, its Area of Occupancy is less than 500 km<sup>2</sup> and its only known locality is at a distance of 1.5 km from deforested areas (based on Google Earth satellite images dating from 2017). A road was built in the area ca. five years ago. Road building is the main predictor of forest destruction in the Ecuadorian Amazon (<xref ref-type="bibr" rid="B60">Sierra 2013</xref>).</p></tp:treatment-sec><tp:treatment-sec sec-type="etymology" id="SECID0E6IDI"><title>Etymology.</title><p>The specific name <italic><tp:taxon-name><tp:taxon-name-part taxon-name-part-type="genus" reg="Pristimantis"/><tp:taxon-name-part taxon-name-part-type="species" reg="amaguanae">amaguanae</tp:taxon-name-part></tp:taxon-name></italic> is a noun in the genitive case and is a patronym for Tránsito Amaguaña, a leading female figure of the indigenous movement in Ecuador. In 1930 she helped to form the first indigenous organization in Ecuador and during all her life she fought for equality and justice for Ecuadorian poor people.</p></tp:treatment-sec><tp:treatment-sec><!--Section generated to contain objects referenced in tp:taxon-treatment.--><fig id="F5" position="float" orientation="portrait"><object-id xmlns:xlink="http://www.w3.org/1999/xlink" content-type="doi" xlink:type="simple">10.3897/zookeys.993.53559.figure5</object-id><object-id xmlns:xlink="http://www.w3.org/1999/xlink" content-type="arpha" xlink:type="simple">AB460A78-3556-5D9A-A394-2C4C1351BB31</object-id><label>Figure 5.</label><caption><p>Live adult individuals <bold>A</bold> holotype of <italic><tp:taxon-name><tp:taxon-name-part taxon-name-part-type="genus" reg="Pristimantis">Pristimantis</tp:taxon-name-part> <tp:taxon-name-part taxon-name-part-type="species" reg="amaguanae">amaguanae</tp:taxon-name-part></tp:taxon-name></italic> sp. nov., adult female, <named-content xmlns:xlink="http://www.w3.org/1999/xlink" content-type="dwc:institutional_code" xlink:type="simple">QCAZ</named-content> 39274 (SVL = 20.4 mm) <bold>B</bold> paratype of <italic><tp:taxon-name><tp:taxon-name-part taxon-name-part-type="genus" reg="Pristimantis">Pristimantis</tp:taxon-name-part> <tp:taxon-name-part taxon-name-part-type="species" reg="amaguanae">amaguanae</tp:taxon-name-part></tp:taxon-name></italic> sp. nov., adult male, <named-content xmlns:xlink="http://www.w3.org/1999/xlink" content-type="dwc:institutional_code" xlink:type="simple">QCAZ</named-content> 39275 (SVL = 16.3 mm). Photographs by Jorge Valencia.</p></caption><graphic xmlns:xlink="http://www.w3.org/1999/xlink" xlink:href="zookeys-993-121-g005.jpg" position="float" orientation="portrait" xlink:type="simple" id="oo_475949.jpg"><uri content-type="original_file" xlink:type="simple">https://binary.pensoft.net/fig/475949</uri></graphic></fig></tp:treatment-sec><ref-list><ref id="B38"><mixed-citation xmlns:xlink="http://www.w3.org/1999/xlink" xlink:type="simple"><person-group><name name-style="western"><surname>Lynch</surname><given-names>JD</given-names></name><name name-style="western"><surname>Duellman</surname><given-names>WE</given-names></name></person-group> (<year>1980</year>) <article-title>The <italic><tp:taxon-name><tp:taxon-name-part taxon-name-part-type="genus">Eleutherodactylus</tp:taxon-name-part></tp:taxon-name></italic> of the Amazonian slopes of the Ecuadorian Andes (<tp:taxon-name><tp:taxon-name-part taxon-name-part-type="order">Anura</tp:taxon-name-part></tp:taxon-name>: <tp:taxon-name><tp:taxon-name-part taxon-name-part-type="family">Leptodactylidae</tp:taxon-name-part></tp:taxon-name>).</article-title><source>Miscelaneous Publications Museum Natural History University of Kansas</source><volume>69</volume>: <fpage>1</fpage>–<lpage>86</lpage>. <ext-link xlink:type="simple" ext-link-type="doi" xlink:href="10.5962/bhl.title.16222">https://doi.org/10.5962/bhl.title.16222</ext-link></mixed-citation></ref><ref id="B12"><mixed-citation xmlns:xlink="http://www.w3.org/1999/xlink" xlink:type="simple"><person-group><name name-style="western"><surname>Duellman</surname><given-names>WE</given-names></name></person-group> (<year>1990</year>) <article-title>A new species of <italic><tp:taxon-name><tp:taxon-name-part taxon-name-part-type="genus">Eleutherodactylus</tp:taxon-name-part></tp:taxon-name></italic> from the Andes of Northern Peru (<tp:taxon-name><tp:taxon-name-part taxon-name-part-type="order">Anura</tp:taxon-name-part></tp:taxon-name>: <tp:taxon-name><tp:taxon-name-part taxon-name-part-type="family">Leptodactylidae</tp:taxon-name-part></tp:taxon-name>).</article-title><source>Journal of Herpetology</source><volume>24</volume>: <fpage>348</fpage>–<lpage>350</lpage>. <ext-link xlink:type="simple" ext-link-type="doi" xlink:href="10.2307/1565048">https://doi.org/10.2307/1565048</ext-link></mixed-citation></ref><ref id="B56"><mixed-citation xmlns:xlink="http://www.w3.org/1999/xlink" xlink:type="simple"><person-group><name name-style="western"><surname>Ron</surname><given-names>SR</given-names></name><name name-style="western"><surname>Merino-Viteri</surname><given-names>A</given-names></name><name name-style="western"><surname>Ortiz</surname><given-names>DA</given-names></name></person-group> (<year>2019</year>) Anfibios del Ecuador. Version 2019.0. <ext-link xlink:type="simple" ext-link-type="uri" xlink:href="https://bioweb.bio/faunaweb/amphibiaweb/">https://bioweb.bio/faunaweb/amphibiaweb/</ext-link> [accessed March 8, 2019]</mixed-citation></ref><ref id="B25"><mixed-citation xmlns:xlink="http://www.w3.org/1999/xlink" xlink:type="simple"><institution xlink:type="simple">IUCN Standards and Petitions Subcommittee</institution> (<year>2017</year>) Guidelines for Using the IUCN Red List Categories and Criteria. Version 13. IUCN Standards and Petitions Subcommittee, 108 pp. <ext-link xlink:type="simple" ext-link-type="uri" xlink:href="http://www.iucnredlist.org/documents/RedListGuidelines.pdf">http://www.iucnredlist.org/documents/RedListGuidelines.pdf</ext-link></mixed-citation></ref><ref id="B60"><mixed-citation xmlns:xlink="http://www.w3.org/1999/xlink" xlink:type="simple"><person-group><name name-style="western"><surname>Sierra</surname><given-names>R</given-names></name></person-group> (<year>2013</year>) Patrones y factores de deforestación en el Ecuador continental, 1990–2010. Y un acercamiento a los próximos 10 años. Conservation International Ecuador y Forest Trends, Quito, Ecuador.</mixed-citation></ref></ref-list></tp:taxon-treatment>
