# Supplementary material for: Three new species of frogs of the genus Pristimantis (Anura, Strabomantidae) with a redefinition of the P. lacrimosus species group
Source: Zookeys. 2020 Nov 16;993:121–55. doi: 10.3897/zookeys.993.53559 (PMC7683497; doi:10.3897/zookeys.993.53559)
Supplement: XML Treatment for Pristimantis romeroae [file zookeys.993.53559-treatment3.xml]

<!DOCTYPE tp:taxon-treatment
  PUBLIC "-//TaxonX//DTD Taxonomic Treatment Publishing DTD v0 20100105//EN" "tax-treatment-NSO.dtd">
<tp:taxon-treatment xmlns:tp="http://www.plazi.org/taxpub"><tp:treatment-meta><kwd-group><label>Taxon classification</label><kwd><named-content xmlns:xlink="http://www.w3.org/1999/xlink" content-type="kingdom">Animalia</named-content></kwd></kwd-group><mixed-citation publication-type="journal"><person-group><name><surname>Ron</surname><given-names>Santiago R.</given-names></name><name><surname>Carrión</surname><given-names>Julio</given-names></name><name><surname>Caminer</surname><given-names>Marcel A.</given-names></name><name><surname>Sagredo</surname><given-names>Yerka</given-names></name><name><surname>Navarrete</surname><given-names>María J.</given-names></name><name><surname>Ortega</surname><given-names>Jhael A.</given-names></name><name><surname>Varela-Jaramillo</surname><given-names>Andrea</given-names></name><name><surname>Maldonado-Castro</surname><given-names>Gabriela A.</given-names></name><name><surname>Terán</surname><given-names>Claudia</given-names></name></person-group><article-title>Three new species of frogs of the genus <italic><tp:taxon-name><tp:taxon-name-part taxon-name-part-type="genus" reg="Pristimantis">Pristimantis</tp:taxon-name-part></tp:taxon-name></italic> (<tp:taxon-name><tp:taxon-name-part taxon-name-part-type="order">Anura</tp:taxon-name-part></tp:taxon-name>, <tp:taxon-name><tp:taxon-name-part taxon-name-part-type="family">Strabomantidae</tp:taxon-name-part></tp:taxon-name>) with a redefinition of the <italic><tp:taxon-name><tp:taxon-name-part taxon-name-part-type="genus" reg="Pristimantis">P.</tp:taxon-name-part> <tp:taxon-name-part taxon-name-part-type="species" reg="lacrimosus">lacrimosus</tp:taxon-name-part></tp:taxon-name></italic> species group</article-title><source>Zookeys</source><day>16</day><month>11</month><year>2020</year><volume>993</volume><fpage>121</fpage><lpage>155</lpage><pub-id pub-id-type="doi">10.3897/zookeys.993.53559</pub-id></mixed-citation></tp:treatment-meta><tp:nomenclature><tp:taxon-name><object-id xmlns:xlink="http://www.w3.org/1999/xlink" content-type="arpha" xlink:type="simple">DAC85181-74C9-5295-8F29-DA99AC0A1B35</object-id>
                <tp:taxon-name-part taxon-name-part-type="genus" reg="Pristimantis">Pristimantis</tp:taxon-name-part>
                <tp:taxon-name-part taxon-name-part-type="species" reg="romeroae">romeroae</tp:taxon-name-part>
                <object-id xmlns:xlink="http://www.w3.org/1999/xlink" content-type="zoobank" xlink:type="simple">http://zoobank.org/41809854-F7F5-4D0D-B023-97425E666D0C</object-id>
              </tp:taxon-name><tp:taxon-status xmlns:xlink="http://www.w3.org/1999/xlink" xlink:type="simple">sp. nov.</tp:taxon-status><xref ref-type="fig" rid="F1">Figures 1</xref><xref ref-type="fig" rid="F13">, 13</xref><xref ref-type="fig" rid="F14">, 14</xref></tp:nomenclature><tp:treatment-sec sec-type="material" id="SECID0EILAK"><title>Material.</title><p><bold><italic>Holotype</italic>.</bold> (Figs <xref ref-type="fig" rid="F1">1</xref>, <xref ref-type="fig" rid="F13">13</xref>, <xref ref-type="fig" rid="F14">14</xref>) <named-content xmlns:xlink="http://www.w3.org/1999/xlink" content-type="dwc:institutional_code" xlink:type="simple">QCAZ</named-content> 41121 (field no. SC-PUCE 27602), adult female from Ecuador, Provincia de Napo, Cantón Archidona, Parroquia Cotundo, Pacto Sumaco-Volcán Sumaco road, El Mirador cottage, 3 km from the cottage to the volcano on Río Pucuno, SSE slope of the Sumaco volcano, 10 km airline distance from the summit (<named-content xmlns:xlink="http://www.w3.org/1999/xlink" content-type="dwc:verbatimCoordinates" xlink:type="simple"><named-content content-type="geo-json" specific-use="{&#34;type&#34;:&#34;Point&#34;,&#34;coordinates&#34;:[-77.592280,-0.633915]}" id="NCID0EGMAK" xlink:type="simple">0.633915°S, 77.59228°W</named-content></named-content>), 1602 m above sea level, collected by Elicio Tapia and Raúl E. Ruiz on 21 March 2009.</p><fig id="F13" position="float" orientation="portrait"><object-id xmlns:xlink="http://www.w3.org/1999/xlink" content-type="doi" xlink:type="simple">10.3897/zookeys.993.53559.figure13</object-id><object-id xmlns:xlink="http://www.w3.org/1999/xlink" content-type="arpha" xlink:type="simple">1701F8D0-DB88-5E54-BFF8-45FE5B09F0A0</object-id><label>Figure 13.</label><caption><p>Variation in preserved specimens of <italic><tp:taxon-name><tp:taxon-name-part taxon-name-part-type="genus" reg="Pristimantis">Pristimantis</tp:taxon-name-part> <tp:taxon-name-part taxon-name-part-type="species" reg="romeroae">romeroae</tp:taxon-name-part></tp:taxon-name></italic> sp. nov. From left to right, first and second rows: <named-content xmlns:xlink="http://www.w3.org/1999/xlink" content-type="dwc:institutional_code" xlink:type="simple">QCAZ</named-content> 41121 (holotype, SVL = 31.1 mm, adult female), <named-content xmlns:xlink="http://www.w3.org/1999/xlink" content-type="dwc:institutional_code" xlink:type="simple">QCAZ</named-content> 41103 (SVL = 33.8 mm, adult female), <named-content xmlns:xlink="http://www.w3.org/1999/xlink" content-type="dwc:institutional_code" xlink:type="simple">QCAZ</named-content> 41128 (SVL = 31.15 mm, adult female), <named-content xmlns:xlink="http://www.w3.org/1999/xlink" content-type="dwc:institutional_code" xlink:type="simple">QCAZ</named-content> 41222 (SVL = 23.8 mm, adult male). All specimens are shown at the same scale. Photographs by Julio C. Carrión.</p></caption><graphic xmlns:xlink="http://www.w3.org/1999/xlink" xlink:href="zookeys-993-121-g013.jpg" position="float" orientation="portrait" xlink:type="simple" id="oo_475957.jpg"><uri content-type="original_file" xlink:type="simple">https://binary.pensoft.net/fig/475957</uri></graphic></fig><fig id="F14" position="float" orientation="portrait"><object-id xmlns:xlink="http://www.w3.org/1999/xlink" content-type="doi" xlink:type="simple">10.3897/zookeys.993.53559.figure14</object-id><object-id xmlns:xlink="http://www.w3.org/1999/xlink" content-type="arpha" xlink:type="simple">BA124BB8-DDF0-55F2-8DE9-FD6861C3C149</object-id><label>Figure 14.</label><caption><p>X-rays of <italic><tp:taxon-name><tp:taxon-name-part taxon-name-part-type="genus" reg="Pristimantis">Pristimantis</tp:taxon-name-part> <tp:taxon-name-part taxon-name-part-type="species" reg="nankints">nankints</tp:taxon-name-part></tp:taxon-name></italic> sp. nov. and <italic><tp:taxon-name><tp:taxon-name-part taxon-name-part-type="genus" reg="Pristimantis">Pristimantis</tp:taxon-name-part> <tp:taxon-name-part taxon-name-part-type="species" reg="romeroae">romeroae</tp:taxon-name-part></tp:taxon-name></italic> sp. nov. Left, <italic><tp:taxon-name><tp:taxon-name-part taxon-name-part-type="genus" reg="Pristimantis">Pristimantis</tp:taxon-name-part> <tp:taxon-name-part taxon-name-part-type="species" reg="nankints">nankints</tp:taxon-name-part></tp:taxon-name></italic> sp. nov. holotype, <named-content xmlns:xlink="http://www.w3.org/1999/xlink" content-type="dwc:institutional_code" xlink:type="simple">QCAZ</named-content> 71457; right, <italic><tp:taxon-name><tp:taxon-name-part taxon-name-part-type="genus" reg="Pristimantis">Pristimantis</tp:taxon-name-part> <tp:taxon-name-part taxon-name-part-type="species" reg="romeroae">romeroae</tp:taxon-name-part></tp:taxon-name></italic> sp. nov. holotype, <named-content xmlns:xlink="http://www.w3.org/1999/xlink" content-type="dwc:institutional_code" xlink:type="simple">QCAZ</named-content> 41121.</p></caption><graphic xmlns:xlink="http://www.w3.org/1999/xlink" xlink:href="zookeys-993-121-g014.jpg" position="float" orientation="portrait" xlink:type="simple" id="oo_475958.jpg"><uri content-type="original_file" xlink:type="simple">https://binary.pensoft.net/fig/475958</uri></graphic></fig><p><bold><italic>Paratypes</italic> (3)</bold>. Provincia de Napo: <named-content xmlns:xlink="http://www.w3.org/1999/xlink" content-type="dwc:institutional_code" xlink:type="simple">QCAZ</named-content> 41103, 41128 adult females, <named-content xmlns:xlink="http://www.w3.org/1999/xlink" content-type="dwc:institutional_code" xlink:type="simple">QCAZ</named-content> 41122 adult male. Collected at the type locality with the holotype by Elicio Tapia and Raúl E. Ruiz on 21 March 2009.</p></tp:treatment-sec><tp:treatment-sec sec-type="Suggested common name" id="SECID0EDQAK"><title>Suggested common name.</title><p>English: Romero’s Rain Frog. Spanish: Cutín de Romero.</p></tp:treatment-sec><tp:treatment-sec sec-type="diagnosis" id="SECID0EIQAK"><title>Diagnosis.</title><p>A species of <italic><tp:taxon-name><tp:taxon-name-part taxon-name-part-type="genus" reg="Pristimantis">Pristimantis</tp:taxon-name-part></tp:taxon-name></italic> characterized by the following combination of characters: (1) skin on dorsum shagreen, skin on venter areolate with scattered warts; discoidal fold absent; dorsolateral folds absent; (2) tympanic membrane and tympanic annulus present, upper edge of tympanic annulus covered by supratympanic fold; (3) snout short, truncate in dorsal view, slightly protruding in lateral profile, with small rostral papilla; (4) upper eyelid with several small tubercles; cranial crests absent; (5) dentigerous processes of vomers present, prominent, moderately oblique; (6) male having vocal slits, nuptial pads present on finger I; (7) finger I slightly shorter than finger II; discs of digits expanded, truncate; (8) fingers with lateral fringes; hyperdistal subarticular tubercles present; (9) ulnar tubercles absent, tarsal tubercles present, subconical, conspicuous; (10) heel with one, nearly inconspicuous, small subconical tubercle or without tubercles; inner tarsal fold absent; (11) inner metatarsal tubercle prominent, elliptical, approximately three times as large as rounded, conical outer metatarsal tubercle; supernumerary plantar tubercles present (Fig. <xref ref-type="fig" rid="F1">1</xref>); (12) toes with lateral fringes; toe webbing absent; toe V much longer than toe III (disc on toe III extends to the distal edge of the medial subarticular tubercle on toe IV, disc on toe V extends beyond the proximal edge of the distal subarticular tubercle on toe IV); hyperdistal subarticular tubercles present in all toes; toe discs smaller than those on fingers (Fig. <xref ref-type="fig" rid="F1">1</xref>); (13) life, coloration unknown; (14) SVL in adult females 31.1–33.8 mm (n = 3), adult male = 23.8 mm (n = 1).</p></tp:treatment-sec><tp:treatment-sec sec-type="comparisons" id="SECID0E4QAK"><title>Comparisons with other species.</title><p>In this section, coloration refers to preserved individuals (Fig. <xref ref-type="fig" rid="F13">13</xref>). <italic><tp:taxon-name><tp:taxon-name-part taxon-name-part-type="genus" reg="Pristimantis">Pristimantis</tp:taxon-name-part> <tp:taxon-name-part taxon-name-part-type="species" reg="romeroae">romeroae</tp:taxon-name-part></tp:taxon-name></italic> resembles <italic><tp:taxon-name><tp:taxon-name-part taxon-name-part-type="genus" reg="Pristimantis">P.</tp:taxon-name-part> <tp:taxon-name-part taxon-name-part-type="species" reg="nankints">nankints</tp:taxon-name-part></tp:taxon-name></italic> in coloration. <italic><tp:taxon-name><tp:taxon-name-part taxon-name-part-type="genus" reg="Pristimantis">Pristimantis</tp:taxon-name-part> <tp:taxon-name-part taxon-name-part-type="species" reg="romeroae">romeroae</tp:taxon-name-part></tp:taxon-name></italic> differs by having numerous large warts on the venter (small warts in <italic><tp:taxon-name><tp:taxon-name-part taxon-name-part-type="genus" reg="Pristimantis">P.</tp:taxon-name-part> <tp:taxon-name-part taxon-name-part-type="species" reg="nankints">nankints</tp:taxon-name-part></tp:taxon-name></italic>) and by the size and shape of discs on fingers: expanded and truncate in <italic><tp:taxon-name><tp:taxon-name-part taxon-name-part-type="genus" reg="Pristimantis">P.</tp:taxon-name-part> <tp:taxon-name-part taxon-name-part-type="species" reg="romeroae">romeroae</tp:taxon-name-part></tp:taxon-name></italic> vs. moderately expanded and rounded in <italic><tp:taxon-name><tp:taxon-name-part taxon-name-part-type="genus" reg="Pristimantis">P.</tp:taxon-name-part> <tp:taxon-name-part taxon-name-part-type="species" reg="nankints">nankints</tp:taxon-name-part></tp:taxon-name></italic>. Its predominately pale creamy orange dorsal coloration resembles that of preserved <italic><tp:taxon-name><tp:taxon-name-part taxon-name-part-type="genus" reg="Pristimantis">P.</tp:taxon-name-part> <tp:taxon-name-part taxon-name-part-type="species" reg="acuminatus">acuminatus</tp:taxon-name-part></tp:taxon-name></italic>, <italic><tp:taxon-name><tp:taxon-name-part taxon-name-part-type="genus" reg="Pristimantis">P.</tp:taxon-name-part> <tp:taxon-name-part taxon-name-part-type="species" reg="enigmaticus">enigmaticus</tp:taxon-name-part></tp:taxon-name></italic>, <italic><tp:taxon-name><tp:taxon-name-part taxon-name-part-type="genus" reg="Pristimantis">P.</tp:taxon-name-part> <tp:taxon-name-part taxon-name-part-type="species" reg="limoncochensis">limoncochensis</tp:taxon-name-part></tp:taxon-name></italic>, <italic><tp:taxon-name><tp:taxon-name-part taxon-name-part-type="genus" reg="Pristimantis">P.</tp:taxon-name-part> <tp:taxon-name-part taxon-name-part-type="species" reg="omeviridis">omeviridis</tp:taxon-name-part></tp:taxon-name></italic>, <italic><tp:taxon-name><tp:taxon-name-part taxon-name-part-type="genus" reg="Pristimantis">P.</tp:taxon-name-part> <tp:taxon-name-part taxon-name-part-type="species" reg="pseudoacuminatus">pseudoacuminatus</tp:taxon-name-part></tp:taxon-name></italic>, and <italic><tp:taxon-name><tp:taxon-name-part taxon-name-part-type="genus" reg="Pristimantis">P.</tp:taxon-name-part> <tp:taxon-name-part taxon-name-part-type="species" reg="tantanti">tantanti</tp:taxon-name-part></tp:taxon-name></italic>. It differs from all of them by having a dark stripe bordering the upper edge of the flanks (dark stripe absent or if present, it is an oblique-lateral stripe starting behind the eye and ending near the ventral edge of the flank at midbody). It also differs from <italic><tp:taxon-name><tp:taxon-name-part taxon-name-part-type="genus" reg="Pristimantis">P.</tp:taxon-name-part> <tp:taxon-name-part taxon-name-part-type="species" reg="acuminatus">acuminatus</tp:taxon-name-part></tp:taxon-name></italic>, <italic><tp:taxon-name><tp:taxon-name-part taxon-name-part-type="genus" reg="Pristimantis">P.</tp:taxon-name-part> <tp:taxon-name-part taxon-name-part-type="species" reg="limoncochensis">limoncochensis</tp:taxon-name-part></tp:taxon-name></italic>, and <italic><tp:taxon-name><tp:taxon-name-part taxon-name-part-type="genus" reg="Pristimantis">P.</tp:taxon-name-part> <tp:taxon-name-part taxon-name-part-type="species" reg="tantanti">tantanti</tp:taxon-name-part></tp:taxon-name></italic> by having a conspicuous tympanum (absent in the three species). <italic><tp:taxon-name><tp:taxon-name-part taxon-name-part-type="genus" reg="Pristimantis">Pristimantis</tp:taxon-name-part> <tp:taxon-name-part taxon-name-part-type="species" reg="romeroae">romeroae</tp:taxon-name-part></tp:taxon-name></italic> can be further distinguished from <italic><tp:taxon-name><tp:taxon-name-part taxon-name-part-type="genus" reg="Pristimantis">P.</tp:taxon-name-part> <tp:taxon-name-part taxon-name-part-type="species" reg="enigmaticus">enigmaticus</tp:taxon-name-part></tp:taxon-name></italic> and <italic><tp:taxon-name><tp:taxon-name-part taxon-name-part-type="genus" reg="Pristimantis">P.</tp:taxon-name-part> <tp:taxon-name-part taxon-name-part-type="species" reg="omeviridis">omeviridis</tp:taxon-name-part></tp:taxon-name></italic> by having a larger tympanum (21–27% of head length in <italic><tp:taxon-name><tp:taxon-name-part taxon-name-part-type="genus" reg="Pristimantis">P.</tp:taxon-name-part> <tp:taxon-name-part taxon-name-part-type="species" reg="romeroae">romeroae</tp:taxon-name-part></tp:taxon-name></italic> vs. 12–13% in both species; <xref ref-type="bibr" rid="B50">Ortega-Andrade et al. 2015</xref>). <italic><tp:taxon-name><tp:taxon-name-part taxon-name-part-type="genus" reg="Pristimantis">Pristimantis</tp:taxon-name-part> <tp:taxon-name-part taxon-name-part-type="species" reg="pseudoacuminatus">pseudoacuminatus</tp:taxon-name-part></tp:taxon-name></italic> differs by having sparse tubercles and warts on the dorsum (absent in <italic><tp:taxon-name><tp:taxon-name-part taxon-name-part-type="genus" reg="Pristimantis">P.</tp:taxon-name-part> <tp:taxon-name-part taxon-name-part-type="species" reg="romeroae">romeroae</tp:taxon-name-part></tp:taxon-name></italic>; <xref ref-type="bibr" rid="B59">Shreve 1935</xref>).</p></tp:treatment-sec><tp:treatment-sec sec-type="description" id="SECID0EWYAK"><title>Description of the holotype.</title><p>Adult female (<named-content xmlns:xlink="http://www.w3.org/1999/xlink" content-type="dwc:institutional_code" xlink:type="simple">QCAZ</named-content> 41121). Measurements (in mm): SVL 31.1; tibia length 14.3; foot length 15.7; head length 11.2; head width 11.0; eye diameter 3.2; tympanum diameter 2.4; interorbital distance 4.0; upper eyelid width 3.0; internarial distance 3.4; eye-nostril distance 3.2; tympanum-eye distance 0.9. Semi-slender body; head much wider than long, wider than body; snout short, truncate in dorsal view, slightly protruding in lateral profile, with rostral papilla; canthus rostralis distinct, slightly curved in dorsal view; loreal region concave; interorbital space flat, lacking cranial crests; eye large; upper eyelid ca. 73% of interorbital distance; lacking tubercles, no interocular fold. Tympanic membrane and annulus present, rounded in shape, its upper and posterodorsal edges covered by supratympanic fold; horizontal diameter of tympanum ca. 54% of eye diameter, separated from eye by a distance ca. 45% tympanum length; choanae large, elliptical, non-concealed by palatal shelf of maxillary arc; dentigerous processes of vomers present, prominent, moderately oblique, narrowly separated, bearing seven teeth, tongue large, rounded, posterior border notched, 15% not adherent to floor of mouth.</p><p>Skin on dorsum and flanks shagreen; dorsolateral folds absent; skin on belly and posterior half of chest areolate with scattered warts; skin on throat and anterior half of chest smooth; discoidal fold absent; skin in upper cloacal region smooth. Forearms slender with three ill-defined, low ulnar tubercles in distal, medial and proximal outer edge of forearm; fingers large and slender, all fingers with pads surrounded by circumferential grooves, truncate discs; bearing narrow lateral fringes; relative lengths of fingers I &lt; II &lt; IV &lt; III; subarticular tubercles single, round in ventral and lateral view; hyperdistal subarticular tubercles present; bearing few, inconspicuous, low supernumerary tubercles, palmar tubercle bifid, twice the size of elliptical thenar tubercle (Fig. <xref ref-type="fig" rid="F1">1</xref>).</p><p>Hindlimbs slender; tibia length ca. 50% of SVL; upper surfaces of hindlimbs smooth; foot length ca. 45 % of SVL, posterior surfaces of thighs shagreen, ventral surfaces of thighs smooth; knee and heel lacking tubercles; inner surface of tarsus lacking tubercles; toes bearing narrow lateral fringes; webbing between toes absent; discs on toes broadly expanded, truncate, the same size than fingers; all toes having pads surrounded by circumferential grooves; relative lengths of toes: I &lt; II &lt; III &lt; V &lt; IV; subarticular tubercles rounded, simple; hyperdistal subarticular tubercles present; plantar surface with numerous indistinct supernumerary tubercles; inner metatarsal tubercle prominent, elliptical, approximately 3 times the size of rounded, conical outer metatarsal tubercle (Fig. <xref ref-type="fig" rid="F1">1</xref>).</p><p><italic>Color of holotype in preservative.</italic> (Fig. <xref ref-type="fig" rid="F13">13</xref>) Background color pale creamy orange with faint interorbital line; long, thick, dark brown dorsolateral bars; dorsum with paler blotches clustered in two parallel stripes at the scapular region approximately half the length of the dorsolateral bars; face with dark brown canthal and supratympanic stripes, supratympanic stripe suffused with the dark brown dorsolateral bar; flanks the same back ground color with minute dark spots (visible under magnification) densely distributed; dorsal surfaces of limbs yellowish cream brighter than dorsum with scattered minute dark brown spots visible under magnification; ventral surface of body yellowish cream; plantar and palmar surfaces dirty cream.</p><p><italic>Color of holotype in life.</italic> Unknown but presumably green, similar to its most closely relatives (e.g., <italic><tp:taxon-name><tp:taxon-name-part taxon-name-part-type="genus" reg="Pristimantis">P.</tp:taxon-name-part> <tp:taxon-name-part taxon-name-part-type="species" reg="nankints">nankints</tp:taxon-name-part></tp:taxon-name></italic>, <italic><tp:taxon-name><tp:taxon-name-part taxon-name-part-type="genus" reg="Pristimantis">P.</tp:taxon-name-part> <tp:taxon-name-part taxon-name-part-type="species" reg="enigmaticus">enigmaticus</tp:taxon-name-part></tp:taxon-name></italic>) which have a similar clear coloration in preservative (Figs <xref ref-type="fig" rid="F9">9</xref> and <xref ref-type="fig" rid="F12">12</xref>).</p></tp:treatment-sec><tp:treatment-sec sec-type="variation" id="SECID0EW1AK"><title>Variation.</title><p>(Fig. <xref ref-type="fig" rid="F13">13</xref>) In this section, coloration refers to preserved individuals unless otherwise noted. In the type series, the adult male has an SVL = 23.8 mm, lower than the adult female SVL (range 31.1–33.8 mm; Table <xref ref-type="table" rid="T3">3</xref>). Males have vocals slits and nuptial pads on finger I. Dorsal coloration is creamy tan (e.g., <named-content xmlns:xlink="http://www.w3.org/1999/xlink" content-type="dwc:institutional_code" xlink:type="simple">QCAZ</named-content> 41121) with a black canthal stripe followed by black dorsolateral stripes. Marks on dorsum vary from scattered dark brown spots (e.g., <named-content xmlns:xlink="http://www.w3.org/1999/xlink" content-type="dwc:institutional_code" xlink:type="simple">QCAZ</named-content> 41103) to two longitudinal brown strips starting behind the head and converging medially in the sacral region (<named-content xmlns:xlink="http://www.w3.org/1999/xlink" content-type="dwc:institutional_code" xlink:type="simple">QCAZ</named-content> 41122) with or without a fine interorbital bar. Flanks are cream; venter and ventral surfaces of limbs vary from creamy white (e.g., <named-content xmlns:xlink="http://www.w3.org/1999/xlink" content-type="dwc:institutional_code" xlink:type="simple">QCAZ</named-content> 41122) to yellowish cream (e.g., <named-content xmlns:xlink="http://www.w3.org/1999/xlink" content-type="dwc:institutional_code" xlink:type="simple">QCAZ</named-content> 41103). The belly has scattered white warts (e.g., <named-content xmlns:xlink="http://www.w3.org/1999/xlink" content-type="dwc:institutional_code" xlink:type="simple">QCAZ</named-content> 41103, 41121).</p><p><italic>Color in life</italic>: unknown but presumably green (see description of the holotype).</p></tp:treatment-sec><tp:treatment-sec sec-type="distribution" id="SECID0EA3AK"><title>Distribution, natural history, and conservation status.</title><p><italic><tp:taxon-name><tp:taxon-name-part taxon-name-part-type="genus" reg="Pristimantis">Pristimantis</tp:taxon-name-part> <tp:taxon-name-part taxon-name-part-type="species" reg="romeroae">romeroae</tp:taxon-name-part></tp:taxon-name></italic> is known from one locality at the eastern Andean slopes of Ecuador, Provincia de Napo, on the SSE slope of the Sumaco volcano, 1602 m above sea level (Fig. <xref ref-type="fig" rid="F8">8</xref>). Natural Region is Andean Eastern Montane Forest (according to <xref ref-type="bibr" rid="B56">Ron et al. 2019</xref> classification) which is characterized by evergreen trees covered by mosses and abundant epiphytic plants. Except for <named-content xmlns:xlink="http://www.w3.org/1999/xlink" content-type="dwc:institutional_code" xlink:type="simple">QCAZ</named-content> 41128, all specimens were found on a spiny bromeliad 6 cm from the ground by the day. <named-content xmlns:xlink="http://www.w3.org/1999/xlink" content-type="dwc:institutional_code" xlink:type="simple">QCAZ</named-content> 41128 was found also by day on a bromeliad of a recently fallen tree.</p><p>In 2008, one year before the specimens were collected, the type locality was at a distance of &lt; 1 km from agricultural deforested areas (based on <xref ref-type="bibr" rid="B43">Ministerio de Ambiente del Ecuador 2013</xref>) suggesting at least some level of tolerance to habitat degradation. Available information is insufficient to determine the risk of extinction of this species known from a single locality. Lack of records may partly be a consequence of its association with bromeliads which generally grow at heights unreachable during herpetological searches. We suggest to assigning <italic><tp:taxon-name><tp:taxon-name-part taxon-name-part-type="genus" reg="Pristimantis">P.</tp:taxon-name-part> <tp:taxon-name-part taxon-name-part-type="species" reg="romeroae">romeroae</tp:taxon-name-part></tp:taxon-name></italic> to the Data Deficient Red List Category (<abbrev xmlns:xlink="http://www.w3.org/1999/xlink" xlink:title="Data Deficient" id="ABBRID0ES4AK" xlink:type="simple">DD</abbrev>) (based on <xref ref-type="bibr" rid="B25">IUCN 2017</xref> guidelines).</p></tp:treatment-sec><tp:treatment-sec sec-type="etymology" id="SECID0E14AK"><title>Etymology.</title><p>The species name is a noun in the genitive case and is a patronym for Giovanna Romero, an Ecuadorian botanist and SRR’s wife. For almost two decades, she has supported SRR’s research in countless ways and this is a long-overdue tribute.</p></tp:treatment-sec><tp:treatment-sec><!--Section generated to contain objects referenced in tp:taxon-treatment.--><fig id="F1" position="float" orientation="portrait"><object-id xmlns:xlink="http://www.w3.org/1999/xlink" content-type="doi" xlink:type="simple">10.3897/zookeys.993.53559.figure1</object-id><object-id xmlns:xlink="http://www.w3.org/1999/xlink" content-type="arpha" xlink:type="simple">C6C91ADB-C7F8-5C3C-BA76-838EF4BE7E24</object-id><label>Figure 1.</label><caption><p>Palmar and plantar surfaces of <italic><tp:taxon-name><tp:taxon-name-part taxon-name-part-type="genus" reg="Pristimantis">Pristimantis</tp:taxon-name-part> <tp:taxon-name-part taxon-name-part-type="species" reg="romeroae">romeroae</tp:taxon-name-part></tp:taxon-name></italic> sp. nov. and X-ray of the hand <bold>A</bold> ventral view of the left foot <bold>B</bold> ventral view of left hand <bold>C</bold> X-ray of the left hand. Holotype (<named-content xmlns:xlink="http://www.w3.org/1999/xlink" content-type="dwc:institutional_code" xlink:type="simple">QCAZ</named-content> 41121). Arrows point to the hyperdistal subarticular tubercles. Abbreviations: B = basal, D = distal, HD = hyperdistal. In the x-ray image, dashed lines indicate the border of soft tissoes; continuous lines indicate edges of bones.</p></caption><graphic xmlns:xlink="http://www.w3.org/1999/xlink" xlink:href="zookeys-993-121-g001.jpg" position="float" orientation="portrait" xlink:type="simple" id="oo_475945.jpg"><uri content-type="original_file" xlink:type="simple">https://binary.pensoft.net/fig/475945</uri></graphic></fig><fig id="F9" position="float" orientation="portrait"><object-id xmlns:xlink="http://www.w3.org/1999/xlink" content-type="doi" xlink:type="simple">10.3897/zookeys.993.53559.figure9</object-id><object-id xmlns:xlink="http://www.w3.org/1999/xlink" content-type="arpha" xlink:type="simple">C6C80C5C-D4DE-55F4-BE8E-72F65B5F10F9</object-id><label>Figure 9.</label><caption><p>Live individuals of <italic><tp:taxon-name><tp:taxon-name-part taxon-name-part-type="genus" reg="Pristimantis">Pristimantis</tp:taxon-name-part> <tp:taxon-name-part taxon-name-part-type="species" reg="nankints">nankints</tp:taxon-name-part></tp:taxon-name></italic><bold>A</bold> paratype, subadult male <named-content xmlns:xlink="http://www.w3.org/1999/xlink" content-type="dwc:institutional_code" xlink:type="simple">QCAZ</named-content> 69137 (SVL = 19.6 mm) <bold>B</bold> holotype, adult female <named-content xmlns:xlink="http://www.w3.org/1999/xlink" content-type="dwc:institutional_code" xlink:type="simple">QCAZ</named-content> 71457 (SVL = 30.9 mm). Photographs by Darwin Nuñez (<bold>A</bold>), Gustavo Pazmiño (<bold>B</bold>).</p></caption><graphic xmlns:xlink="http://www.w3.org/1999/xlink" xlink:href="zookeys-993-121-g009.jpg" position="float" orientation="portrait" xlink:type="simple" id="oo_475953.jpg"><uri content-type="original_file" xlink:type="simple">https://binary.pensoft.net/fig/475953</uri></graphic></fig><fig id="F12" position="float" orientation="portrait"><object-id xmlns:xlink="http://www.w3.org/1999/xlink" content-type="doi" xlink:type="simple">10.3897/zookeys.993.53559.figure12</object-id><object-id xmlns:xlink="http://www.w3.org/1999/xlink" content-type="arpha" xlink:type="simple">33B90CB0-A01E-5315-9B47-E80B7C9690F7</object-id><label>Figure 12.</label><caption><p>Live adult individuals of the clade of green <italic><tp:taxon-name><tp:taxon-name-part taxon-name-part-type="genus" reg="Pristimantis">Pristimantis</tp:taxon-name-part></tp:taxon-name></italic> within the <italic><tp:taxon-name><tp:taxon-name-part taxon-name-part-type="genus" reg="Pristimantis">P.</tp:taxon-name-part> <tp:taxon-name-part taxon-name-part-type="species" reg="lacrimosus">lacrimosus</tp:taxon-name-part></tp:taxon-name></italic> complex and their closest relatives <bold>A</bold><italic><tp:taxon-name><tp:taxon-name-part taxon-name-part-type="genus" reg="Pristimantis">Pristimantis</tp:taxon-name-part> <tp:taxon-name-part taxon-name-part-type="species" reg="acuminatus">acuminatus</tp:taxon-name-part></tp:taxon-name></italic>, <named-content xmlns:xlink="http://www.w3.org/1999/xlink" content-type="dwc:institutional_code" xlink:type="simple">QCAZ</named-content> 53845 <bold>B</bold><italic><tp:taxon-name><tp:taxon-name-part taxon-name-part-type="genus" reg="Pristimantis">P.</tp:taxon-name-part> <tp:taxon-name-part taxon-name-part-type="species" reg="limoncochensis">limoncochensis</tp:taxon-name-part></tp:taxon-name></italic>, <named-content xmlns:xlink="http://www.w3.org/1999/xlink" content-type="dwc:institutional_code" xlink:type="simple">QCAZ</named-content> 37277 <bold>C</bold><italic><tp:taxon-name><tp:taxon-name-part taxon-name-part-type="genus" reg="Pristimantis">P.</tp:taxon-name-part> <tp:taxon-name-part taxon-name-part-type="species" reg="enigmaticus">enigmaticus</tp:taxon-name-part></tp:taxon-name></italic>, <named-content xmlns:xlink="http://www.w3.org/1999/xlink" content-type="dwc:institutional_code" xlink:type="simple">QCAZ</named-content> 66863 <bold>D</bold><italic><tp:taxon-name><tp:taxon-name-part taxon-name-part-type="genus" reg="Pristimantis">P.</tp:taxon-name-part> <tp:taxon-name-part taxon-name-part-type="species" reg="omeviridis">omeviridis</tp:taxon-name-part></tp:taxon-name></italic>, <named-content xmlns:xlink="http://www.w3.org/1999/xlink" content-type="dwc:institutional_code" xlink:type="simple">QCAZ</named-content> 55392 <bold>E</bold><italic><tp:taxon-name><tp:taxon-name-part taxon-name-part-type="genus" reg="Pristimantis">P.</tp:taxon-name-part></tp:taxon-name></italic> sp., <named-content xmlns:xlink="http://www.w3.org/1999/xlink" content-type="dwc:institutional_code" xlink:type="simple">QCAZ</named-content> 58956 <bold>F</bold><italic><tp:taxon-name><tp:taxon-name-part taxon-name-part-type="genus" reg="Pristimantis">P.</tp:taxon-name-part> <tp:taxon-name-part taxon-name-part-type="species" reg="nankints">nankints</tp:taxon-name-part></tp:taxon-name></italic> sp. nov. <named-content xmlns:xlink="http://www.w3.org/1999/xlink" content-type="dwc:institutional_code" xlink:type="simple">QCAZ</named-content> 69137 (SVL = 19.6 mm). Photographs by Santiago R. Ron <bold>(A–B)</bold>, Gustavo Pazmiño <bold>(C)</bold>, Diego Quirola <bold>(D)</bold>, Juan Carlos Sánchez <bold>(E)</bold> and Darwin Nuñez <bold>(F).</bold></p></caption><graphic xmlns:xlink="http://www.w3.org/1999/xlink" xlink:href="zookeys-993-121-g012.jpg" position="float" orientation="portrait" xlink:type="simple" id="oo_475956.jpg"><uri content-type="original_file" xlink:type="simple">https://binary.pensoft.net/fig/475956</uri></graphic></fig><table-wrap id="T3" position="float" orientation="portrait"><label>Table 3.</label><caption><p>Morphometric variables of <italic><tp:taxon-name><tp:taxon-name-part taxon-name-part-type="genus" reg="Pristimantis">Pristimantis</tp:taxon-name-part> <tp:taxon-name-part taxon-name-part-type="species" reg="nankints">nankints</tp:taxon-name-part></tp:taxon-name></italic> sp. nov. and <italic><tp:taxon-name><tp:taxon-name-part taxon-name-part-type="genus" reg="Pristimantis">Pristimantis</tp:taxon-name-part> <tp:taxon-name-part taxon-name-part-type="species" reg="romeroae">romeroae</tp:taxon-name-part></tp:taxon-name></italic> sp. nov. Mean ± SD is given with range in parentheses. All measurements are in millimeters.</p></caption><table id="TID0EFCDI" rules="all"><tbody><tr><td rowspan="3" colspan="1">
                        <bold>Variable</bold>
                      </td><td rowspan="1" colspan="2">
                        <bold><italic><tp:taxon-name><tp:taxon-name-part taxon-name-part-type="genus" reg="Pristimantis">P.</tp:taxon-name-part> <tp:taxon-name-part taxon-name-part-type="species" reg="nankints">nankints</tp:taxon-name-part></tp:taxon-name></italic> sp. nov.</bold>
                      </td><td rowspan="1" colspan="2">
                        <bold><italic><tp:taxon-name><tp:taxon-name-part taxon-name-part-type="genus" reg="Pristimantis">P.</tp:taxon-name-part> <tp:taxon-name-part taxon-name-part-type="species" reg="romeroae">romeroae</tp:taxon-name-part></tp:taxon-name></italic> sp. nov.</bold>
                      </td></tr><tr><td rowspan="1" colspan="1">male</td><td rowspan="1" colspan="1">female</td><td rowspan="1" colspan="1">male</td><td rowspan="1" colspan="1">female</td></tr><tr><td rowspan="1" colspan="1">n = 1</td><td rowspan="1" colspan="1">n = 2</td><td rowspan="1" colspan="1">n = 1</td><td rowspan="1" colspan="1">n = 3</td></tr><tr><td rowspan="1" colspan="1">Snout-vent length</td><td rowspan="1" colspan="1">19.6</td><td rowspan="1" colspan="1">29.4 ± 2.2 (27.8–30.9)</td><td rowspan="1" colspan="1">23.8</td><td rowspan="1" colspan="1">32.0 ± 1.6 (31.1–33.8)</td></tr><tr><td rowspan="1" colspan="1">Tibia length</td><td rowspan="1" colspan="1">10.4</td><td rowspan="1" colspan="1">13.3 ± 0.2 (13.2–13.5)</td><td rowspan="1" colspan="1">9.9</td><td rowspan="1" colspan="1">14.6 ± 0.6 (14.2–15.2)</td></tr><tr><td rowspan="1" colspan="1">Foot length</td><td rowspan="1" colspan="1">10.8</td><td rowspan="1" colspan="1">14.5 ± 0.6 (14.1–14.9)</td><td rowspan="1" colspan="1">11.1</td><td rowspan="1" colspan="1">15.8 ± 0.3 (15.6–16.1)</td></tr><tr><td rowspan="1" colspan="1">Head length</td><td rowspan="1" colspan="1">7.0</td><td rowspan="1" colspan="1">10.7 ± 1.0 (10.0–11.4)</td><td rowspan="1" colspan="1">8.2</td><td rowspan="1" colspan="1">11.4 ± 0.6 (10.8–12.0)</td></tr><tr><td rowspan="1" colspan="1">Head width</td><td rowspan="1" colspan="1">6.3</td><td rowspan="1" colspan="1">10.3 ± 0.4 (10.0–10.6)</td><td rowspan="1" colspan="1">7.7</td><td rowspan="1" colspan="1">11.3 ± 0.4 (11.0–11.7)</td></tr><tr><td rowspan="1" colspan="1">Eye diameter</td><td rowspan="1" colspan="1">2.6</td><td rowspan="1" colspan="1">2.8 ± 0.2 (2.7–3.0)</td><td rowspan="1" colspan="1">2.8</td><td rowspan="1" colspan="1">3.2 ± 0.3 (2.9–3.4)</td></tr><tr><td rowspan="1" colspan="1">Tympanum diameter</td><td rowspan="1" colspan="1">1.8</td><td rowspan="1" colspan="1">2.3 ± 0.1 (2.3–2.4)</td><td rowspan="1" colspan="1">2.3</td><td rowspan="1" colspan="1">2.8 ± 0.5 (2.4–3.3)</td></tr></tbody></table></table-wrap><fig id="F8" position="float" orientation="portrait"><object-id xmlns:xlink="http://www.w3.org/1999/xlink" content-type="doi" xlink:type="simple">10.3897/zookeys.993.53559.figure8</object-id><object-id xmlns:xlink="http://www.w3.org/1999/xlink" content-type="arpha" xlink:type="simple">C61C6AA6-EFC2-57AF-83A0-D77E72573603</object-id><label>Figure 8.</label><caption><p>Known distribution of the three new species and type localities of <italic><tp:taxon-name><tp:taxon-name-part taxon-name-part-type="genus" reg="Pristimantis">P.</tp:taxon-name-part> <tp:taxon-name-part taxon-name-part-type="species" reg="paululus">paululus</tp:taxon-name-part></tp:taxon-name></italic>, <italic><tp:taxon-name><tp:taxon-name-part taxon-name-part-type="genus" reg="Pristimantis">P.</tp:taxon-name-part> <tp:taxon-name-part taxon-name-part-type="species" reg="petersi">petersi</tp:taxon-name-part></tp:taxon-name></italic>, and <italic><tp:taxon-name><tp:taxon-name-part taxon-name-part-type="genus" reg="Pristimantis">P.</tp:taxon-name-part> <tp:taxon-name-part taxon-name-part-type="species" reg="bromeliaceus">bromeliaceus</tp:taxon-name-part></tp:taxon-name></italic>. Localities are based on specimens deposited at Museo de Zoología of Pontificia Universidad Católica del Ecuador and from Lynch (1974), Lynch (1979), and Lynch and <xref ref-type="bibr" rid="B12">Duellman (1990)</xref>.</p></caption><graphic xmlns:xlink="http://www.w3.org/1999/xlink" xlink:href="zookeys-993-121-g008.jpg" position="float" orientation="portrait" xlink:type="simple" id="oo_475952.jpg"><uri content-type="original_file" xlink:type="simple">https://binary.pensoft.net/fig/475952</uri></graphic></fig></tp:treatment-sec><ref-list><ref id="B50"><mixed-citation xmlns:xlink="http://www.w3.org/1999/xlink" xlink:type="simple"><person-group><name name-style="western"><surname>Ortega-Andrade</surname><given-names>HM</given-names></name><name name-style="western"><surname>Rojas-Soto</surname><given-names>OR</given-names></name><name name-style="western"><surname>Valencia</surname><given-names>JH</given-names></name><name name-style="western"><surname>Espinosa de Los Monteros</surname><given-names>A</given-names></name><name name-style="western"><surname>Morrone</surname><given-names>JJ</given-names></name><name name-style="western"><surname>Ron</surname><given-names>SR</given-names></name><name name-style="western"><surname>Cannatella</surname><given-names>DC</given-names></name></person-group> (<year>2015</year>) Insights from integrative systematics reveal cryptic diversity in <italic><tp:taxon-name><tp:taxon-name-part taxon-name-part-type="genus">Pristimantis</tp:taxon-name-part></tp:taxon-name></italic> frogs (<tp:taxon-name><tp:taxon-name-part taxon-name-part-type="order">Anura</tp:taxon-name-part></tp:taxon-name>: <tp:taxon-name><tp:taxon-name-part taxon-name-part-type="family">Craugastoridae</tp:taxon-name-part></tp:taxon-name>) from the upper Amazon Basin. PLoS One 10: e0143392. <ext-link xlink:type="simple" ext-link-type="doi" xlink:href="10.1371/journal.pone.0143392">https://doi.org/10.1371/journal.pone.0143392</ext-link></mixed-citation></ref><ref id="B59"><mixed-citation xmlns:xlink="http://www.w3.org/1999/xlink" xlink:type="simple"><person-group><name name-style="western"><surname>Shreve</surname><given-names>B</given-names></name></person-group> (<year>1935</year>) <article-title>On a new Teiid and <tp:taxon-name><tp:taxon-name-part taxon-name-part-type="class">Amphibia</tp:taxon-name-part></tp:taxon-name> from Panama, Ecuador, and Paraguay.</article-title><source>Occasional Papers of the Boston Society of Natural History</source><volume>8</volume>: <fpage>209</fpage>–<lpage>218</lpage>.</mixed-citation></ref><ref id="B12"><mixed-citation xmlns:xlink="http://www.w3.org/1999/xlink" xlink:type="simple"><person-group><name name-style="western"><surname>Duellman</surname><given-names>WE</given-names></name></person-group> (<year>1990</year>) <article-title>A new species of <italic><tp:taxon-name><tp:taxon-name-part taxon-name-part-type="genus">Eleutherodactylus</tp:taxon-name-part></tp:taxon-name></italic> from the Andes of Northern Peru (<tp:taxon-name><tp:taxon-name-part taxon-name-part-type="order">Anura</tp:taxon-name-part></tp:taxon-name>: <tp:taxon-name><tp:taxon-name-part taxon-name-part-type="family">Leptodactylidae</tp:taxon-name-part></tp:taxon-name>).</article-title><source>Journal of Herpetology</source><volume>24</volume>: <fpage>348</fpage>–<lpage>350</lpage>. <ext-link xlink:type="simple" ext-link-type="doi" xlink:href="10.2307/1565048">https://doi.org/10.2307/1565048</ext-link></mixed-citation></ref><ref id="B56"><mixed-citation xmlns:xlink="http://www.w3.org/1999/xlink" xlink:type="simple"><person-group><name name-style="western"><surname>Ron</surname><given-names>SR</given-names></name><name name-style="western"><surname>Merino-Viteri</surname><given-names>A</given-names></name><name name-style="western"><surname>Ortiz</surname><given-names>DA</given-names></name></person-group> (<year>2019</year>) Anfibios del Ecuador. Version 2019.0. <ext-link xlink:type="simple" ext-link-type="uri" xlink:href="https://bioweb.bio/faunaweb/amphibiaweb/">https://bioweb.bio/faunaweb/amphibiaweb/</ext-link> [accessed March 8, 2019]</mixed-citation></ref><ref id="B43"><mixed-citation xmlns:xlink="http://www.w3.org/1999/xlink" xlink:type="simple"><institution xlink:type="simple">Ministerio de Ambiente del Ecuador</institution> (<year>2013</year>) Sistema de Clasificación de los Ecosistemas del Ecuador Continental. Subsecretaría de Patrimonio Natural, Quito, Ecuador.</mixed-citation></ref><ref id="B25"><mixed-citation xmlns:xlink="http://www.w3.org/1999/xlink" xlink:type="simple"><institution xlink:type="simple">IUCN Standards and Petitions Subcommittee</institution> (<year>2017</year>) Guidelines for Using the IUCN Red List Categories and Criteria. Version 13. IUCN Standards and Petitions Subcommittee, 108 pp. <ext-link xlink:type="simple" ext-link-type="uri" xlink:href="http://www.iucnredlist.org/documents/RedListGuidelines.pdf">http://www.iucnredlist.org/documents/RedListGuidelines.pdf</ext-link></mixed-citation></ref></ref-list></tp:taxon-treatment>
